# Supplementary material for: Differentiated Thyroid Cancer in Children and Adolescents: Long Term Outcome and Risk Factors for Persistent Disease
Source: Cancers (Basel). 2021 Jul 24;13(15):3732. doi: 10.3390/cancers13153732 (PMC8345030; doi:10.3390/cancers13153732)
Supplement: Supplementary file 1 [file cancers-13-03732-s001.zip]

Archive with 1 entries (1 files):
- cancers-1300931-supplementary.pdf
